# Supplementary material for: Daily cost of consumer food wasted, inedible, and consumed in the United States, 2001–2016
Source: Nutr J. 2020 Apr 20;19:35. doi: 10.1186/s12937-020-00552-w (PMC7168972; doi:10.1186/s12937-020-00552-w)
Supplement: Supplementary file 5 — Additional file 5 : Table S3. Consumer Price Index and inflation coefficients, 2001–2016. NA, Not applicable. 1Represents 1 + percent change in Consumer Price Index from 2001 to 2016. 2Derived by (CFAFH/CFAH)Ci, where C represents the inflation coefficient for all food away from home (FAFH), all food at home (FAH), and each individual food category (i). [file 12937_2020_552_MOESM5_ESM.xlsx]

## Sheet: Supplemental Table 3
Supplemental Table 3: Consumer Price Index and inflation coefficients, 2001-2016
				Consumer Price Index				Coefficient
Food category				2001		2016		Food at home1		Food away from home2
Food at home, all				173.4		239.065		1.4323		NA
Food away from home, all				173.9		262.695		NA		1.51061
Meat, poultry, and seafood				162.4		249.397		1.5357		1.68264
	Meat			159.3		252.521		1.58519		1.73687
		Beef and veal		160.5		302.062		1.88201		2.06208
		Pork		162.4		209.863		1.29226		1.41591
	Poultry			164.9		230.941		1.40049		1.40049
	Seafood			191.1		284.233		1.21466		1.33089
Eggs				136.4		225.979		1.65674		1.81526
Dairy				167.1		217.306		1.30045		1.42489
Fats and oils				155.7		225.947		1.45117		1.59002
Fruits and vegetables				212.2		296.277		1.39622		1.52981
Sweets				155.7		215.329		1.38297		1.5153
Grains				193.8		273.109		1.40923		1.54407
Nonalcoholic beverages				139.2		167.267		1.20163		1.31661
Other				176		224.093		1.27326		1.39509
NA, Not applicable
1Represents 1 + percent change in Consumer Price Index from 2001 to 2016.
2Derived by (CFAFH/CFAH)Ci, where C represents the inflation coefficient for all food away from home (FAFH), all food at home (FAH), and each individual food category (i).
